# Supplementary material for: Pyranodipyran Derivatives with Tyrosyl DNA Phosphodiesterase 1 Inhibitory Activities and Fluorescent Properties from Aspergillus sp. EGF 15-0-3
Source: Mar Drugs. 2022 Mar 17;20(3):211. doi: 10.3390/md20030211 (PMC8954640; doi:10.3390/md20030211)
Supplement: Supplementary file 1 [file marinedrugs-20-00211-s001.zip]

Archive with 1 entries (1 files):
- marinedrugs-1624199-supplementary.pdf
